# Supplementary material for: Combinatorial batching of DNA for ultralow-cost detection of pathogenic variants
Source: Genome Med. 2023 Mar 14;15:17. doi: 10.1186/s13073-023-01167-6 (PMC10013285; doi:10.1186/s13073-023-01167-6)
Supplement: Supplementary file 2 — Additional file 2. Containing a workbook with three sheets of supplementary tables, Table S4-S6. The first sheet, “LoFP_variants”, contains details on unique loss-of-function and known pathogenic variants in the explorative and validation cohorts. The second sheet, “False_negative_variants”, contains details on false negative variants across all unique variants found in the explorative and validation cohorts. The third sheet, “DNA_yield, contains details on DNA extraction yield from Guthrie cards for both cohorts. For all tables; ID is formed by a letter (corresponding to the column batch the patient is in) and a number (corresponding to the row batch the patient is in). For first and second sheet; HGVS, Human Genome Variation Society (variant nomenclature). VAF, variant allele frequency, alt, alternative variant allele number, X, total read depth for locus, and SB, strand bias, are given for whole genome sequencing (WGS), column batch sequencing and row batch sequencing data. [file 13073_2023_1167_MOESM2_ESM.xlsx]

## Sheet: Table_S4_LoFP_variants
VARIANT INFO							WGS DATA		COLUMN BATCH DATA		ROW BATCH DATA
cohort	ID	Gene	Ontology	HGVS.c.	HGVS.p.	ClinVar classification	WGS_VAF_alt_X	sb_WGS	col_VAF_alt_X	sb_col	row_VAF_alt_X	sb_row
Explorative	B2	MUTYH	Nonsense	NM_001128425.1:c.312C>A	NP_001121897.1:p.Tyr104Ter	Pathogenic	43.24% [16/37]	1	5.78% [146/2,532]	0	5.03% [112/2,231]	0
Explorative	B3	FANCA	Missense	NM_000135.2:c.3391A>G	NP_000126.2:p.Thr1131Ala	Likely Pathogenic	66.67% [24/36]	0	4.99% [99/1,991]	1	7.09% [134/1,895]	4
Explorative	B6	DICER1	Nonsense	NM_177438.2:c.5580G>A	NP_803187.1:p.Met1860Ile		54.55% [18/33]	3	4.73% [95/2,013]	0	3.88% [77/1,986]	0
Explorative	B7	BRCA2	Frameshift	NM_000059.3:c.6486_6489delACAA	NP_000050.2:p.Lys2162Asnfs*5	Pathogenic	56.67% [17/30]	0	3.64% [79/2,133]	19	3.09% [56/1,784]	5
Explorative	B9	CDC73	Nonsense	NM_024529.4:c.358C>T	NP_078805.3:p.Arg120Ter		51.72% [15/29]	3	5.57% [130/2,336]	2	6.02% [126/2,098]	4
Explorative	C0	BRCA2	Frameshift	NM_000059.3:c.5219delT	NP_000050.2:p.Leu1740Terfs	Pathogenic	50.00% [23/46]	3	4.24% [85/1,987]	3	4.42% [85/1,905]	5
Explorative	C5	NF1	Frameshift	NM_000267.3:c.5228dupT	NP_000258.1:p.Thr1744Asnfs*17		60.87% [28/46]	0	4.70% [92/1,958]	0	5.17% [97/1,876]	0
Explorative	C8	TSC2	Frameshift	NM_000548.4:c.4144dupC	NP_000539.2:p.Leu1382Profs*32		40.00% [8/20]	7	4.76% [111/2,327]	9	5.10% [114/2,226]	0
Explorative	D1	TP53	Missense	NM_000546.5:c.853G>A	NP_000537.3:p.Glu285Lys	Likely Pathogenic	48.00% [36/75]	6	4.51% [101/2,246]	3	4.85% [97/2,004]	0
Explorative	D6	RB1	Nonsense	NM_000321.2:c.1735C>T	NP_000312.2:p.Arg579Ter	Pathogenic	65.52% [19/29]	0	3.84% [83/2,164]	1	3.75% [91/2,430]	0
Explorative	D7	MUTYH	Missense	NM_001128425.1:c.1214C>T	NP_001121897.1:p.Pro405Leu	Pathogenic	51.65% [47/91]	1	4.40% [105/2,389]	2	4.33% [95/2,193]	2
Explorative	E1	APC	Frameshift	NM_000038.5:c.3656_3657dupCC	NP_000029.2:p.Thr1220Profs*46		51.72% [15/29]	1	4.43% [115/2,591]	1	5.50% [118/2,135]	4
Explorative	E5	PTCH1	Frameshift	NM_000264.3:c.258_259delCT	NP_000255.2:p.Leu87Ilefs*2	Pathogenic	50.00% [14/28]	2	3.99% [85/2,042]	7	4.71% [90/1,848]	0
Explorative	E7	TP53	Missense	NM_000546.5:c.637C>G	NP_000537.3:p.Arg213Gly	Likely Pathogenic	38.24% [13/34]	0	5.44% [133/2,452]	0	6.79% [145/2,140]	1
Explorative	E9	MEN1	Nonsense	NM_130799.2:c.1822A>T	NP_570711.1:p.Lys608Ter		35.14% [13/37]	3	5.30% [120/2,267]	0	5.50% [109/1,983]	3
Explorative	F5	RECQL4	Frameshift	NM_004260.3:c.3072delA	NP_004251.3:p.Val1026Cysfs*18	Pathogenic	50.00% [22/44]	3	4.25% [138/3,206]	1	4.42% [91/2,033]	0
Explorative	F7	PALB2	Nonsense	NM_024675.3:c.2736G>A	NP_078951.2:p.Trp912Ter		56.25% [18/32]	0	5.27% [146/2,778]	0	5.93% [120/2,026]	0
Explorative	F9	NBN	Frameshift	NM_002485.4:c.156_157delTT	NP_002476.2:p.Ser53Cysfs*9	Likely Pathogenic	40.91% [18/44]	9	4.25% [117/2,749]	0	4.30% [83/1,929]	0
Explorative	G0	RB1	Frameshift	NM_000321.2:c.219_220delAG	NP_000312.2:p.Arg73Serfs*36	Pathogenic	60.00% [21/35]	0	3.04% [87/2,783]	4	3.76% [73/1,877]	0
Explorative	G5	PTEN	Nonsense	NM_000314.6:c.-72C>T			48.28% [14/29]	3	4.84% [153/3,161]	3	5.44% [119/2,188]	1
Explorative	G7	NF1	Nonsense	NM_000267.3:c.5242C>T	NP_000258.1:p.Arg1748Ter	Pathogenic	53.33% [16/30]	2	4.89% [148/3,033]	0	4.41% [90/2,044]	1
Explorative	G7	XPC	Frameshift	NM_004628.4:c.1934delC	NP_004619.3:p.Pro645Leufs*5	Likely Pathogenic	56.76% [21/37]	1	4.03% [133/3,274]	2	4.61% [107/2,300]	1
Explorative	H0	NBN	Frameshift	NM_002485.4:c.834dupA	NP_002476.2:p.Gln279Thrfs*6		41.94% [13/31]	0	3.56% [81/2,271]	0	4.93% [107/2,168]	0
Explorative	H1	NF1	Frameshift	NM_000267.3:c.1324_1325delAT	NP_000258.1:p.Met442Valfs*3	Pathogenic	83.33% [45/54]	3	4.62% [87/1,882]	1	4.35% [70/1,606]	1
Explorative	H4	GATA2	Frameshift	NM_032638.4:c.956_962delGTGGCCT	NP_116027.2:p.Cys319Serfs*5		50.00% [32/64]	0	2.43% [55/2,240]	1	2.72% [64/2,331]	0
Explorative	H7	RB1	Nonsense	NM_000321.2:c.751C>T	NP_000312.2:p.Arg251Ter	Pathogenic	41.38% [12/29]	1	3.64% [75/2,065]	0	4.47% [86/1,925]	0
Explorative	I4	RB1	Frameshift	NM_000321.2:c.409_412delGAAA	NP_000312.2:p.Glu137Leufs*15		39.39% [13/33]	5	2.41% [52/2,092]	1	1.94% [35/1,738]	0
Explorative	J0	RB1	Splice	NM_000321.2:c.2663+2T>C		Pathogenic	60.61% [20/33]	5	3.54% [71/2,009]	3	4.29% [88/2,053]	0
Explorative	J1	NBN	Frameshift	NM_002485.4:c.657_661delACAAA	NP_002476.2:p.Lys219Asnfs*16	Pathogenic	48.39% [15/31]	0	4.30% [94/2,182]	2	3.16% [67/2,113]	2
Explorative	J8	KIT	Frameshift	NM_000222.2:c.248_254delTCACGGA	NP_000213.1:p.Ile83Lysfs*19		50.00% [15/30]	1	4.85% [122/2,511]	0	3.60% [98/2,719]	0
Explorative	J9	NF1	Splice	NM_000267.3:c.288+1delG		Likely Pathogenic	58.70% [27/46]	0	5.17% [95/1,835]	0	4.26% [88/2,064]	0
Explorative	C4	RECQL4	Splice	NM_004260.3:c.2296C>G			FALSE - 0% [0/114]	0	0.85% [19/2,230]	27	0.50% [12/2,410]	8
Explorative	C5	NF1	Nonsense	NM_000267.3:c.910C>T	NP_000258.1:p.Arg304Ter	Pathogenic	FALSE - 0% [0/56]	0	1.50% [31/2,072]	0	1.95% [35/1,800]	1
Explorative	G8	DIS3L2	Splice	NM_152383.4:c.2289+2T>G			FALSE - 0% [0/55]	0	0.82% [28/3,432]	85	0.50% [12/2,428]	36
Explorative	H2	PMS2	Nonsense	NM_000535.6:c.1214C>A	NP_000526.2:p.Ser405Ter		FALSE - 3% [1/33]	0	0.79% [20/2,526]	47	1.63% [38/2,340]	75
Validation	A3	FLCN	Nonsense	NM_144997.5:c.871+47G>A		Likely Benign	44.74% [17/38]	6	5.19% [121/2,342]	10	4.43% [95/2,154]	11
Validation	B2	BAP1	Frameshift	NM_004656.3:c.1092_1093delCA	NP_004647.1:p.His364Glnfs*33		51.47% [35/68]	0	4.84% [87/1,769]	2	4.50% [63/1,387]	0
Validation	F9	NF1	Missense	NM_000267.3:c.1466A>G	NP_000258.1:p.Tyr489Cys	Pathogenic	66.10% [39/59]	2	4.12% [68/1,651]	3	2.61% [42/1,613]	1
Validation	G1	RB1	Frameshift	NM_000321.2:c.781_788dupGCACGGAT	NP_000312.2:p.Ile263Metfs*4		47.06% [16/34]	0	4.13% [61/1,432]	0	3.31% [77/2,249]	3
Validation	G6	RAD51B	Nonsense	NM_133509.3:c.139C>T	NP_598193.2:p.Arg47Ter	Uncertain Significance	50.00% [22/44]	3	4.39% [62/1,414]	1	3.30% [88/2,664]	0
Validation	I2	RAD51C	Splice	NM_058216.2:c.1027-1G>A			47.73% [21/44]	7	3.92% [48/1,229]	1	6.35% [98/1,549]	1
Validation	I9	MSH3	Frameshift	NM_002439.4:c.1749delA	NP_002430.3:p.Leu584Serfs*4		50.00% [13/26]	0	4.13% [41/984]	0	4.08% [42/1,017]	7
Validation	C1	SDHC	Nonsense	NM_003001.3:c.*64C>A			FALSE - 0% [0/91]	0	0.35% [10/2,869]	4	0.33% [10/3,065]	16
Validation	E3	SDHC	Nonsense	NM_003001.3:c.*59T>A			FALSE - 0% [0/41]	0	0.32% [10/3,090]	9	0.31% [10/3,210]	9

## Sheet: Table_S5_False_neg_variants
VARIANT INFO							WGS DATA		COLUMN BATCH DATA		ROW BATCH DATA		NOTES
cohort	ID	Gene	Ontology	HGVS.c.	HGVS.p.	ClinVar classification	WGS_VAF_alt_X	sb_WGS	col_VAF_alt_X	sb_col	row_VAF_alt_X	sb_row	manual_curation
Explorative	F1	APC	5'UTR	NM_000038.5:c.*414delA			48.00% [12/25]	5	not detected		6.16% [110/1786]	0	non_unclear_coding
Explorative	D2	APC	Splice	NM_000038.5:c.423-4dupA			35.00% [7/20]	5	not detected		not detected		non_unclear_coding
Explorative	H5	APC	Splice	NM_000038.5:c.423-4delA		Likely Benign	43.75% [14/32]	3	not detected		not detected		non_unclear_coding
Explorative	F2	DHFR,MSH3	Insertion	NM_000791.3:c.-420_-419ins(18),NM_002439.4:c.189_190ins(18)	,NP_002430.3:p.Pro63_Pro64ins6		32.76% [19/58]	0	not detected		not detected		non_unclear_coding
Explorative	F8	DHFR,MSH3	Insertion	NM_000791.3:c.-428_-420dupGGGGCGCTG,NM_002439.4:c.195_203dupGCCCCCAGC	,NP_002430.3:p.Pro67_Pro69dup	Uncertain Significance	31.58% [6/19]	2	not detected		not detected		non_unclear_coding
Explorative	G5	DHFR,MSH3	Insertion	NM_000791.3:c.-417_-416ins(18),NM_002439.4:c.186_187ins(18)	,NP_002430.3:p.Ala62_Pro63ins6		50.00% [14/28]	0	not detected		not detected		non_unclear_coding
Explorative	F8	DHFR,MSH3	5'UTR	NM_000791.3:c.-400A>G,NM_002439.4:c.162T>C	,NP_002430.3:p.Ala54=		36.36% [8/22]	2	21.35% [92/431]	11	26.30% [81/308]	6	non_unclear_coding
Explorative	F0	FANCB	Splice	NM_001018113.2:c.1327-3delT		Benign	40.98% [25/61]	1	6.71% [169/2517]	0	11.61% [174/1499]	3	non_unclear_coding
Explorative	E5	GATA2	5'UTR	NM_032638.4:c.-5C>G		Likely Benign	50.00% [19/38]	7	3.52% [14/398]	1	3.37% [11/326]	0	non_unclear_coding
Explorative	E5	BAP1	Silent	NM_004656.3:c.1413T>G	NP_004647.1:p.Ala471=	Benign	48.39% [15/31]	5	5.15% [130/2522]	1	3.96% [83/2097]	10	flitered_out_sb
Explorative	A7	KLLN	Missense	NM_001126049.1:c.297C>G	NP_001119521.1:p.Cys99Trp		52.94% [27/51]	2	7.86% [118/1502]	13	6.91% [141/2040]	46	flitered_out_sb
Explorative	C7	GPC3	Splice	NM_004484.3:c.1033-4250delT			31.25% [5/16]	0	17.50% [206/1177]	5	17.85% [228/1277]	2	non_unclear_coding
Explorative	C8	MLH1	Missense	NM_000249.3:c.1040C>A	NP_000240.1:p.Thr347Asn	Benign	94.44% [17/18]	0	8.21% [103/1255]	94	7.75% [82/1058]	98	flitered_out_sb
Explorative	I3	MSH6	Silent	NM_000179.2:c.3306T>A	NP_000170.1:p.Thr1102=	Benign	41.07% [23/56]	1	4.69% [130/2774]	6	4.68% [117/2498]	9	flitered_out_sb
Explorative	B6	RHBDF2	Missense	NM_024599.5:c.28A>C	NP_078875.4:p.Ser10Arg	Benign	50.00% [19/38]	1	4.43% [106/2395]	5	4.50% [100/2221]	18	flitered_out_sb
Explorative	A5	DIS3L2	Silent	NM_152383.4:c.2370C>T	NP_689596.4:p.Gly790=	Benign	48.68% [37/76]	2	4.48% [93/2076]	2	not detected		no_detection_in_row
Explorative	F1	NF1	Splice	NM_000267.3:c.61-4dupT			38.71% [12/31]	2	4.28% [104/2429]	0	3.95% [63/1593]	8	non_unclear_coding
Explorative	J2	NF1	Splice	NM_000267.3:c.61-4delT		Likely Benign	53.57% [15/28]	12	5.43% [85/1566]	0	5.21% [89/1709]	4	non_unclear_coding
Explorative	A1	FANCD2	Missense	NM_033084.4:c.1130A>G	NP_149075.2:p.His377Arg	Likely Benign	38.46% [15/39]	5	not detected		not detected		no_detection_in_row_or_col
Explorative	I0	PMS2	Missense	NM_000535.6:c.1211C>G	NP_000526.2:p.Pro404Arg	Uncertain Significance	53.49% [23/43]	5	not detected		not detected		pseudogenic
Explorative	J3	PMS2	Missense	NM_000535.6:c.2012C>T	NP_000526.2:p.Thr671Met	Uncertain Significance	50.00% [25/50]	0	not detected		not detected		pseudogenic
Explorative	F1	PTCH1	5'UTR	NM_000264.3:c.-15_-4delGGCGGCGGCGGC		Likely Benign	75.86% [22/29]	7	not detected		not detected		non_unclear_coding
Explorative	I1	PTEN	5'UTR	NM_000314.6:c.-461G>A			68.75% [11/16]	0	not detected		not detected		non_unclear_coding
Explorative	I0	RAD50	Splice	NM_005732.3:c.1052-6dupT			48.57% [17/35]	0	4.86% [116/2389]	2	7.55% [142/1880]	1	non_unclear_coding
Explorative	E5	RECQL4	5'UTR	NM_004260.3:c.-6C>T			54.76% [23/42]	5	2.15% [2/93]	0	5.56% [3/54]	0	non_unclear_coding
Explorative	H6	RECQL4	Splice	NM_004260.3:c.2463+7A>C		Likely Benign	38.89% [7/18]	0	8.63% [68/788]	175	8.97% [78/870]	181	non_unclear_coding
Validation	C0	ATM	Splice	NM_000051.3:c.1066-6T>G		Uncertain Significance	50.00% [20/40]	0	not detected		not detected		non_unclear_coding
Validation	B7	CDKN2A	Silent	NM_000077.4:c.147C>A	NP_000068.1:p.Ile49=	Likely Benign	50.00% [32/64]	4	4.37% [93/2130]	5	2.79% [52/1865]	6	filtered_out_uniq_score
Validation	I7	BIVM-ERCC5,ERCC5	Missense	NM_001204425.1:c.2294C>G,NM_000123.3:c.932C>G	NP_001191354.1:p.Ser765Cys,NP_000114.2:p.Ser311Cys		50.00% [22/44]	3	6.27% [126/2008]	52	7.10% [150/2114]	76	non_unclear_coding
Validation	A8	BRCA2	5'UTR	NM_000059.3:c.*397C>A		Benign	35.29% [12/34]	1	3.96% [57/1439]	11	3.74% [61/1629]	4	non_unclear_coding
Validation	J6	MSH6	Silent	NM_000179.2:c.3306T>A	NP_000170.1:p.Thr1102=	Benign	41.67% [20/48]	1	5.29% [94/1777]	0	6.75% [176/2607]	0	filtered_out_uniq_score
Validation	E4	POLE	Missense	NM_006231.3:c.776G>A	NP_006222.2:p.Arg259His	Uncertain Significance	43.84% [32/73]	1	3.21% [68/2120]	0	2.78% [55/1979]	0	filtered_out_uniq_score
Validation	J2	PTCH1	Silent	NM_000264.3:c.3141T>G	NP_000255.2:p.Leu1047=	Likely Benign	50.00% [36/72]	1	5.87% [105/1790]	7	5.88% [131/2228]	6	filtered_out_uniq_score
Validation	I2	DHFR,MSH3	Silent	NM_000791.3:c.-400A>G,NM_002439.4:c.162T>C	,NP_002430.3:p.Ala54=		40.85% [29/71]	11	26.90% [92/342]	9	29.70% [98/330]	12	non_unclear_coding
Validation	D3	DIS3L2	5'UTR	NM_152383.4:c.*29_*37dupCCGCCTGCC			53.06% [26/49]	4	0.85% [9/1054]	22	0.49% [6/1213]	15	non_unclear_coding
Validation	A8	GATA2	Silent	NM_032638.4:c.333C>T	NP_116027.2:p.His111=	Benign	46.48% [33/71]	3	1.12% [11/985]	2	3.37% [38/1129]	1	flitered_out_dp
Validation	A8	GATA2	Silent	NM_032638.4:c.66C>G	NP_116027.2:p.Pro22=	Benign	47.62% [30/63]	2	0.78% [6/769]	1	3.70% [35/946]	0	flitered_out_dp
Validation	C7	FANCB	Splice	NM_152633.3:c.1327-3delT		Benign	50.00% [18/36]	5	9.58% [194/2025]	4	9.77% [121/1238]	1	non_unclear_coding
Validation	B0	POLE	Missense	NM_006231.3:c.16G>C	NP_006222.2:p.Gly6Arg	Uncertain Significance	67.65% [23/34]	0	5.34% [49/917]	0	1.28% [11/861]	0	flitered_out_dp
Validation	E9	VHL	Silent	NM_000551.3:c.150C>G	NP_000542.1:p.Ala50=	Likely Benign	52.22% [47/90]	2	11.16% [83/744]	7	8.10% [54/667]	9	flitered_out_dp
Validation	D9	FLCN	Missense	NM_144997.5:c.1247A>C	NP_659434.2:p.Asn416Thr		52.63% [40/76]	4	4.26% [70/1644]	14	3.98% [53/1331]	25	flitered_out_sb
Validation	A8	STK11	Silent	NM_000455.4:c.264C>A	NP_000446.1:p.Ile88=	Likely Benign	54.00% [27/50]	2	2.77% [27/974]	26	5.80% [74/1275]	10	flitered_out_sb
Validation	A8	CTRC	Silent	NM_007272.2:c.180C>A	NP_009203.2:p.Gly60=	Benign	43.10% [25/58]	2	not detected		4.03% [91/2258]	1	no_detection_in_col
Validation	B3	SDHD	Missense	NM_003002.3:c.404C>A	NP_002993.1:p.Thr135Asn		34.29% [12/35]	0	5.60% [136/2428]	1	not detected		no_detection_in_row
Validation	B7	SMARCA4	Deletion	NM_001128849.1:c.722_733delGTCCCGGCCCGG	NP_001122321.1:p.Gly241_Pro244del	Likely Benign	44.19% [38/86]	1	3.40% [78/2291]	1	not detected		no_detection_in_row
Validation	G7	PTCH1	5'UTR	NM_000264.3:c.-9_-4delGGCGGC		Likely Benign	70.00% [28/40]	5	not detected		not detected		non_unclear_coding
Validation	H9	ERCC3	Missense	NM_000122.1:c.847C>T	NP_000113.1:p.Arg283Cys	Uncertain Significance	50.98% [26/51]	11	0.07% [1/1389]	0	0.05% [1/1854]	3	no_detection_in_row_or_col
Validation	D4	PTEN	5'UTR	NM_001304717.2:c.-71G>A			33.33% [14/42]	0	3.70% [7/189]	7	6.37% [10/157]	8	non_unclear_coding
Validation	A8	PTEN	Splice	NM_001304717.2:c.1321-5_1321-3dupTTT			38.46% [10/26]	2	not detected		not detected		non_unclear_coding
Validation	C0	RAD51B	Splice	NM_133509.3:c.316-27_316-3del			66.67% [14/21]	2	not detected		not detected		non_unclear_coding
Validation	H9	MRE11	Missense	NM_005591.3:c.1475C>A	NP_005582.1:p.Ala492Asp	Uncertain Significance	47.73% [21/44]	3	0.16% [2/1259]	6	0.24% [4/1640]	13	no_detection_in_row_or_col
Validation	D4	SDHA	5'UTR	NM_004168.3:c.-4A>G		Likely Benign	38.89% [28/72]	2	3.08% [6/195]	0	not detected		non_unclear_coding
Validation	J9	PALB2	Missense	NM_024675.3:c.2590C>T	NP_078951.2:p.Pro864Ser	Likely Benign	56.86% [29/51]	0	not detected		not detected		no_detection_low_DNA
Validation	J5	SDHC	Missense	NM_003001.3:c.*45C>A			52.94% [27/51]	4	not detected		not detected		no_detection_in_row_or_col
Validation	E0	SDHC	Missense	NM_003001.3:c.*78G>A		Uncertain Significance	52.54% [31/59]	1	not detected		not detected		no_detection_in_row_or_col
Validation	A7	SMAD4	Splice	NM_005359.5:c.787+1_788-1del			30.94% [43/139]	1	not detected		not detected		non_unclear_coding
Validation	A7	SMAD4	Splice	NM_005359.5:c.904+1_904+2ins(111)			41.18% [21/51]	1	not detected		not detected		non_unclear_coding
Validation	J9	TSC2	Missense	NM_000548.4:c.361G>A	NP_000539.2:p.Ala121Thr		53.23% [33/62]	1	not detected		not detected		no_detection_in_row_or_col
Validation	H9	SMARCA4	Splice	NM_001128849.1:c.4267-13A>G		Likely Benign	47.37% [36/76]	5	not detected		not detected		non_unclear_coding
Validation	J9	BRCA2	Missense	NM_000059.3:c.8850G>T	NP_000050.2:p.Lys2950Asn	Uncertain Significance	50.00% [10/20]	2	not detected		not detected		no_detection_low_DNA
Validation	J9	MLH1	Missense	NM_000249.3:c.1852A>G	NP_000240.1:p.Lys618Glu	Uncertain Significance	48.98% [24/49]	1	not detected		not detected		no_detection_low_DNA
Validation	J9	MLH1	Missense	NM_000249.3:c.1853A>C	NP_000240.1:p.Lys618Thr	Benign	48.98% [24/49]	1	not detected		not detected		no_detection_low_DNA
Validation	D0	XPA	Splice	NM_000380.3:c.674-4dupT			40.35% [23/57]	0	8.57% [143/1669]	3	3.67% [59/1607]	0	non_unclear_coding

## Sheet: Table_S6_DNA_yield
cohort	ID	total_yield_nanogram	DNA_concentration_nanogram_per_microliter	volume_in_microliter	volume_in_microliter_used_per_batch	DNA_in_nanogram_used_per_batch
Explorative	A0	328	3.28	100	3.04878	10
Explorative	A1	319	3.19	100	3.1348	10
Explorative	A2	305	3.05	100	3.27869	10
Explorative	A3	293	2.93	100	3.41297	10
Explorative	A4	287	2.87	100	3.48432	10
Explorative	A5	284	2.84	100	3.52113	10
Explorative	A6	276	2.76	100	3.62319	10
Explorative	A7	275	2.75	100	3.63636	10
Explorative	A8	272	2.72	100	3.67647	10
Explorative	A9	272	2.72	100	3.67647	10
Explorative	B0	270	2.7	100	3.7037	10
Explorative	B1	269	2.69	100	3.71747	10
Explorative	B2	267	2.67	100	3.74532	10
Explorative	B3	263	2.63	100	3.80228	10
Explorative	B4	248	2.48	100	4.03226	10
Explorative	B5	242	2.42	100	4.13223	10
Explorative	B6	232	2.32	100	4.31034	10
Explorative	B7	230	2.3	100	4.34783	10
Explorative	B8	229	2.29	100	4.36681	10
Explorative	B9	228	2.28	100	4.38596	10
Explorative	C0	224	2.24	100	4.46429	10
Explorative	C1	223	2.23	100	4.4843	10
Explorative	C2	222	2.22	100	4.5045	10
Explorative	C3	221	2.21	100	4.52489	10
Explorative	C4	219	2.19	100	4.56621	10
Explorative	C5	217	2.17	100	4.60829	10
Explorative	C6	216	2.16	100	4.62963	10
Explorative	C7	214	2.14	100	4.6729	10
Explorative	C8	213	2.13	100	4.69484	10
Explorative	C9	213	2.13	100	4.69484	10
Explorative	D0	211	2.11	100	4.73934	10
Explorative	D1	210	2.1	100	4.7619	10
Explorative	D2	210	2.1	100	4.7619	10
Explorative	D3	208	2.08	100	4.80769	10
Explorative	D4	207	2.07	100	4.83092	10
Explorative	D5	207	2.07	100	4.83092	10
Explorative	D6	206	2.06	100	4.85437	10
Explorative	D7	206	2.06	100	4.85437	10
Explorative	D8	204	2.04	100	4.90196	10
Explorative	D9	203	2.03	100	4.92611	10
Explorative	E0	202	2.02	100	4.9505	10
Explorative	E1	200	2	100	5	10
Explorative	E2	200	2	100	5	10
Explorative	E3	199	1.99	100	5.02513	10
Explorative	E4	199	1.99	100	5.02513	10
Explorative	E5	199	1.99	100	5.02513	10
Explorative	E6	198	1.98	100	5.05051	10
Explorative	E7	196	1.96	100	5.10204	10
Explorative	E8	192	1.92	100	5.20833	10
Explorative	E9	192	1.92	100	5.20833	10
Explorative	F0	192	1.92	100	5.20833	10
Explorative	F1	189	1.89	100	5.29101	10
Explorative	F2	188	1.88	100	5.31915	10
Explorative	F3	188	1.88	100	5.31915	10
Explorative	F4	187	1.87	100	5.34759	10
Explorative	F5	186	1.86	100	5.37634	10
Explorative	F6	183	1.83	100	5.46448	10
Explorative	F7	180	1.8	100	5.55556	10
Explorative	F8	176	1.76	100	5.68182	10
Explorative	F9	175	1.75	100	5.71429	10
Explorative	G0	174	1.74	100	5.74713	10
Explorative	G1	170	1.7	100	5.88235	10
Explorative	G2	168	1.68	100	5.95238	10
Explorative	G3	164	1.64	100	6.09756	10
Explorative	G4	163	1.63	100	6.13497	10
Explorative	G5	160	1.6	100	6.25	10
Explorative	G6	159	1.59	100	6.28931	10
Explorative	G7	158	1.58	100	6.32911	10
Explorative	G8	157	1.57	100	6.36943	10
Explorative	G9	156	1.56	100	6.41026	10
Explorative	H0	155	1.55	100	6.45161	10
Explorative	H1	155	1.55	100	6.45161	10
Explorative	H2	153	1.53	100	6.53595	10
Explorative	H3	149	1.49	100	6.71141	10
Explorative	H4	148	1.48	100	6.75676	10
Explorative	H5	144	1.44	100	6.94444	10
Explorative	H6	140	1.4	100	7.14286	10
Explorative	H7	132	1.32	100	7.57576	10
Explorative	H8	129	1.29	100	7.75194	10
Explorative	H9	128	1.28	100	7.8125	10
Explorative	I0	124	1.24	100	8.06452	10
Explorative	I1	124	1.24	100	8.06452	10
Explorative	I2	119	1.19	100	8.40336	10
Explorative	I3	118	1.18	100	8.47458	10
Explorative	I4	118	1.18	100	8.47458	10
Explorative	I5	117	1.17	100	8.54701	10
Explorative	I6	114	1.14	100	8.77193	10
Explorative	I7	113	1.13	100	8.84956	10
Explorative	I8	106	1.06	100	9.43396	10
Explorative	I9	105	1.05	100	9.52381	10
Explorative	J0	105	1.05	100	9.52381	10
Explorative	J1	105	1.05	100	9.52381	10
Explorative	J2	102	1.02	100	9.80392	10
Explorative	J3	97.4	0.974	100	10.2669	10
Explorative	J4	94.7	0.947	100	10.5597	10
Explorative	J5	91.8	0.918	100	10.8932	10
Explorative	J6	88.6	0.886	100	11.2867	10
Explorative	J7	74.7	0.747	100	13.3869	10
Explorative	J8	72.4	0.724	100	13.8122	10
Explorative	J9	69.8	0.698	100	14.3266	10
Validation	A0	593	5.93	100	1.68634	10
Validation	A1	503	5.03	100	1.98807	10
Validation	A2	336	3.36	100	2.97619	10
Validation	A3	318	3.18	100	3.14465	10
Validation	A4	312	3.12	100	3.20513	10
Validation	A5	277	2.77	100	3.61011	10
Validation	A6	264	2.64	100	3.78788	10
Validation	A7	264	2.64	100	3.78788	10
Validation	A8	260	2.6	100	3.84615	10
Validation	A9	253	2.53	100	3.95257	10
Validation	B0	247	2.47	100	4.04858	10
Validation	B1	251	2.51	100	3.98406	10
Validation	B2	242	2.42	100	4.13223	10
Validation	B3	238	2.38	100	4.20168	10
Validation	B4	232	2.32	100	4.31034	10
Validation	B5	230	2.3	100	4.34783	10
Validation	B6	228	2.28	100	4.38596	10
Validation	B7	221	2.21	100	4.52489	10
Validation	B8	219	2.19	100	4.56621	10
Validation	B9	216	2.16	100	4.62963	10
Validation	C0	215	2.15	100	4.65116	10
Validation	C1	210	2.1	100	4.7619	10
Validation	C2	204	2.04	100	4.90196	10
Validation	C3	203	2.03	100	4.92611	10
Validation	C4	202	2.02	100	4.9505	10
Validation	C5	202	2.02	100	4.9505	10
Validation	C6	200	2	100	5	10
Validation	C7	198	1.98	100	5.05051	10
Validation	C8	198	1.98	100	5.05051	10
Validation	C9	197	1.97	100	5.07614	10
Validation	D0	196	1.96	100	5.10204	10
Validation	D1	195	1.95	100	5.12821	10
Validation	D2	190	1.9	100	5.26316	10
Validation	D3	189	1.89	100	5.29101	10
Validation	D4	174	1.74	100	5.74713	10
Validation	D5	173	1.73	100	5.78035	10
Validation	D6	171	1.71	100	5.84795	10
Validation	D7	170	1.7	100	5.88235	10
Validation	D8	169	1.69	100	5.91716	10
Validation	D9	166	1.66	100	6.0241	10
Validation	E0	165	1.65	100	6.06061	10
Validation	E1	165	1.65	100	6.06061	10
Validation	E2	164	1.64	100	6.09756	10
Validation	E3	163	1.63	100	6.13497	10
Validation	E4	163	1.63	100	6.13497	10
Validation	E5	162	1.62	100	6.17284	10
Validation	E6	162	1.62	100	6.17284	10
Validation	E7	160	1.6	100	6.25	10
Validation	E8	157	1.57	100	6.36943	10
Validation	E9	156	1.56	100	6.41026	10
Validation	F0	154	1.54	100	6.49351	10
Validation	F1	152	1.52	100	6.57895	10
Validation	F2	149	1.49	100	6.71141	10
Validation	F3	148	1.48	100	6.75676	10
Validation	F4	143	1.43	100	6.99301	10
Validation	F5	140	1.4	100	7.14286	10
Validation	F6	140	1.4	100	7.14286	10
Validation	F7	140	1.4	100	7.14286	10
Validation	F8	122	1.22	100	8.19672	10
Validation	F9	138	1.38	100	7.24638	10
Validation	G0	132	1.32	100	7.57576	10
Validation	G1	131	1.31	100	7.63359	10
Validation	G2	131	1.31	100	7.63359	10
Validation	G3	130	1.3	100	7.69231	10
Validation	G4	129	1.29	100	7.75194	10
Validation	G5	128	1.28	100	7.8125	10
Validation	G6	125	1.25	100	8	10
Validation	G7	124	1.24	100	8.06452	10
Validation	G8	139	1.39	100	7.19424	10
Validation	G9	121	1.21	100	8.26446	10
Validation	H0	120	1.2	100	8.33333	10
Validation	H1	120	1.2	100	8.33333	10
Validation	H2	118	1.18	100	8.47458	10
Validation	H3	116	1.16	100	8.62069	10
Validation	H4	113	1.13	100	8.84956	10
Validation	H5	113	1.13	100	8.84956	10
Validation	H6	110	1.1	100	9.09091	10
Validation	H7	110	1.1	100	9.09091	10
Validation	H8	109	1.09	100	9.17431	10
Validation	H9	107	1.07	100	9.34579	10
Validation	I0	106	1.06	100	9.43396	10
Validation	I1	101	1.01	100	9.90099	10
Validation	I2	100	1	100	10	10
Validation	I3	99.2	0.992	100	10.0806	10
Validation	I4	95	0.95	100	10.5263	10
Validation	I5	91.7	0.917	100	10.9051	10
Validation	I6	91.4	0.914	100	10.9409	10
Validation	I7	87	0.87	100	11.4943	10
Validation	I8	84.6	0.846	100	11.8203	10
Validation	I9	83.9	0.839	100	11.919	10
Validation	J0	81.9	0.819	100	12.21	10
Validation	J1	80.1	0.801	100	12.4844	10
Validation	J2	74.8	0.748	100	13.369	10
Validation	J3	74.2	0.742	100	13.4771	10
Validation	J4	65.6	0.656	100	15.2439	10
Validation	J5	62.8	0.628	100	15.9236	10
Validation	J6	55	0.55	100	18.1818	10
Validation	J7	48.8	0.488	100	20.4918	10
Validation	J8	13.9	0.139	100	45	6.255
Validation	J9	5.2	0.052	100	45	2.34
